# Supplementary material for: Learning poly-synaptic paths with traveling waves
Source: PLoS Comput Biol. 2021 Feb 9;17(2):e1008700. doi: 10.1371/journal.pcbi.1008700 (PMC7928500; doi:10.1371/journal.pcbi.1008700)
Supplement: S1 File — (GZ) [file pcbi.1008700.s004.gz]

Archive with 33 entries (28 files):
- Source
- Source/Task1
- Source/Task1/analysis.py
- Source/Task1/implement.py
- Source/Task1/README
- Source/Task1/rec-1to4_nobl.py
- Source/Task1/rec-1to4_nostbl.py
- Source/Task1/rec-1to4_nowvbl.py
- Source/Task1/rec-1to4_org.py
- Source/Task2F
- Source/Task2F/analysis.py
- Source/Task2F/implement.py
- Source/Task2F/pth11_nobl.py
- Source/Task2F/pth11_nostbl.py
- Source/Task2F/pth11_nowvbl.py
- Source/Task2F/pth11_org.py
- Source/Task2F/README
- Source/Task2R
- Source/Task2R/analysis.py
- Source/Task2R/implement.py
- Source/Task2R/pthrec_nobl.py
- Source/Task2R/pthrec_nostbl.py
- Source/Task2R/pthrec_nowvbl.py
- Source/Task2R/pthrec_org.py
- Source/Task2R/README
- Source/Task3
- Source/Task3/analysis.py
- Source/Task3/ff_xor_nobl.py
- Source/Task3/ff_xor_nostbl.py
- Source/Task3/ff_xor_nowvbl.py
- Source/Task3/ff_xor_org.py
- Source/Task3/implement.py
- Source/Task3/README
