# Supplementary material for: Learning poly-synaptic paths with traveling waves
Source: PLoS Comput Biol. 2021 Feb 9;17(2):e1008700. doi: 10.1371/journal.pcbi.1008700 (PMC7928500; doi:10.1371/journal.pcbi.1008700)
Supplement: S1 File — (GZ) [file pcbi.1008700.s004.gz › Source/Task2R/pthrec_nobl.py]

#!/usr/bin/env python
# coding: utf-8

# In[75]:


from brian2 import *
import random
import copy
import pickle
import sys


# In[76]:


class ProgressBar(object):
    def __init__(self, toolbar_width=20):
        self.toolbar_width = toolbar_width
        self.ticks = 0

    def __call__(self, elapsed, complete, start, duration):
        if complete == 0.0:
            # setup toolbar
            sys.stdout.write("[%s]" % ("" * self.toolbar_width))
            sys.stdout.flush()
            sys.stdout.write("\b" * (self.toolbar_width + 1)) 
        else:
            ticks_needed = int(round(complete * self.toolbar_width))
            if self.ticks < ticks_needed:
                sys.stdout.write("-" * (ticks_needed-self.ticks))
                sys.stdout.flush()
                self.ticks = ticks_needed
        if complete == 1.0:
            sys.stdout.write("]\n")


# In[85]:


#network setting
row = 7
column = 7  
N = row*column
rng = np.sqrt(5)
target = [1]

temp = [i for i in range(N) if ((i % column)%2 == 1) and (int(i/column) % 2 == 1)]
Ne = N
nrnx = np.arange(N)
for n,i in enumerate([5*column+1,column+1]):
    nrnx = np.where(nrnx==i,nrnx[n],nrnx)
    nrnx[n] = i

nrny = np.array([int(i/column) for i in nrnx])
nrnx = np.array([i % column for i in nrnx])

temp = []
temp2 = []
for i in range(Ne):
    for j in range(1,N):
        if i == j or j in target or (nrnx[i]==3 and nrny[i]==3) or (nrnx[j]==3 and nrny[j]==3):
            continue
        if (nrnx[i],nrny[i],nrnx[j],nrny[j]) == (2,4,2,2) or (nrnx[i],nrny[i],nrnx[j],nrny[j]) == (2,4,3,2) or (nrnx[i],nrny[i],nrnx[j],nrny[j]) == (2,4,4,3):   
            continue
        dist = linalg.norm(array([nrnx[i]-nrnx[j],nrny[i]-nrny[j]]))
        if dist <= rng:
            if dist > 2 and i < target[0]:
                continue
            r = np.random.rand()
            if (i,j) in temp or (j,i) in temp:
                continue
            if i < target[0] and dist <= 2:
                temp.append((i,j))
            elif i in target:
                temp.append((j,i))
            elif nrnx[i] < nrny[i] and nrny[i] < 6 - nrnx[i] and nrny[i] > nrny[j]:
                if nrnx[j] <= nrny[j] and nrny[j] <= 6 - nrnx[j]:
                    if r < 0.4:
                        temp.append((i,j))
                    elif r < 0.8:
                        temp.append((j,i))
            elif nrnx[i] < nrny[i] and nrny[i] == 6-nrnx[i] and not(nrnx[j] < nrnx[i] and nrny[i] == nrny[j] or (nrnx[i] == 2 and nrny[j] >= 5)):
                temp.append((i,j))
            elif not(nrnx[i] <= nrny[i] and nrny[i] <= 6-nrnx[i]):
                jiv = array([nrnx[i]-nrnx[j],nrny[i]-nrny[j]])
                icv = array([nrnx[i]-3,nrny[i]-3])
                vdt = np.dot(jiv,icv)/linalg.norm(jiv)/linalg.norm(icv)
                if vdt < 1/1.4142 and vdt > -1/1.4143:
                    if ((nrnx[i]-3)*(nrny[j]-3) - (nrny[i]-3)*(nrnx[j]-3)) < 0:
                        if not(nrnx[j] < nrny[j] and nrny[j] < 6-nrnx[j]):
                            if (np.abs(nrnx[j]-nrny[j])+np.abs(nrnx[j]+nrny[j]-6))==4 and (np.abs(nrnx[i]-nrny[i])+np.abs(nrnx[i]+nrny[i]-6))==4:  
                                if dist <= 2:
                                    temp.append((i,j))
                            elif r < 0.5:
                                temp.append((i,j))
                            else:
                                temp.append((j,i))
            if (nrnx[i],nrny[i],nrnx[j],nrny[j]) == (2,5,3,4):
                temp.append((i,j))


temp = np.array([list(i) for i in temp])
ii1 = temp[:,0]
jj1 = temp[:,1]


epoch = 180000
simulation_duration = epoch* ms

## Neurons
taum = 10*ms
tausp = 10*ms
Ee = 0*mV
vt = -54*mV
vr = -60*mV
El = -70*mV
taue = 5*ms
taug = 5*ms
neuron_spacing = 100*umeter

## STDP
taupre = 30*ms
taupost = taupre
gmax = 0.24    #.01
gmin = 0.0
dApre = .01   #.01
dApost = -dApre * taupre / taupost * 1.05
dApost *= gmax
dApre *= gmax

delta = 4*mV

## Dopamine signaling
tauc = 1000*ms
taud = 200*ms
taus = 1*ms
epsilon_dopa = 0.005
interval = 3000
taui = 200*ms

alpha = 4
beta = 0.05*mV
theta = 0
clcinterval = 20*ms


#inhibitory neuron eq
geqs = '''
    dsp/dt = -sp/taug : 1
    dgcl/dt = 1/(1*ms) : 1
'''

#excitatory -> inhibitory (pre)
gpre = '''
    v_post -= beta*(sp_pre - theta) 
'''

#dopamine neuron eq
deqs = '''
    count : 1
    mode : 1
    nrt : 1
    prefer : 1
    prefer1 : 1
    phase : 1
    dsp/dt = -sp/tausp : 1 
    ddopa/dt = -dopa/taui : 1
    crr : 1
    '''
    
#excitatory neurons G eq
eqs = '''
    dem : 1 
    sup : 1 
    delt = clip(sup*5+3,0,6)*mV : volt
    dv/dt = (ge * (Ee - vr) + El - v) / taum + delt*sqrt(2/taum)*xi : volt
    dge/dt = -ge / taue : 1
    nrt : 1
    blk : 1
    x : metre 
    y : metre
    rfr : second
'''

#clc eq
ceqs = '''
    dem: 1 
    dsup/dt = (dem-sup)/(200*ms) : 1 (unless refractory)
    dv/dt = 1/clcinterval : 1
    x : metre
    y : metre
    store : 1
    store2 : 1
    refac : second
    bc : 1
    bcnt : 1
'''

#synapse among excitatory neurons eq
smodel = '''mode: 1
    ratio : 1
    ratio1 : 1
    ratio2 : 1
    crr : 1
    dc/dt = -c / tauc : 1 (clock-driven)
    dd/dt = -d / taud : 1 (clock-driven)
    ds/dt = mode * c * (d *(1-(d < 0)*(c < 0))+3e-3)/ taus : 1 (clock-driven)
    dApre/dt = -Apre / taupre : 1 (event-driven)
    dApost/dt = -Apost / taupost : 1 (event-driven)
'''

#wave component eq
s2model ='''
    sup -= sup*(tempest==1)*(initial!=1)
    store -= store*(tempest==1)
    bcnt -= bcnt*(tempest==1)*(initial!=1)
    tempest += int(c_stnm*((tempest < c_stnm-1)-0.5)-(c_stnm/2-1))
    sphase -= sphase*(tempest == 2)
    sphase = (sphase*(1-initial) + initial)*(initial!=2)
    dem = (5*tempest*(tempest > 1) - 5*(tempest == 0.0))*sphase
'''

#clock -> wave (pre)
cpre = '''
    bcnt2 -= bcnt2 * (bcnt_pre == 0) * (bcnt_post == 0)
    bcnt_post += (bcnt2 == 0)*((-sup_post+store_pre)>1e-3)
    bcnt2 += (bcnt2 == 0)*((-sup_post+store_pre)>1e-3)
    store2_post += 0.2*(store_pre-sup_post)*((-sup_post+store_pre)>1e-3)
    store2_pre -= 0.1*(-sup_post+store_pre)*((-sup_post+store_pre)>1e-3)
'''

#rest process of clc
rst = '''
    v = 0
    store = sup * 1
    sup += store2 * tanh(bcnt)
    sup = clip(sup,-1,100)
    store2 = 0
'''

#STDP rule pre
pre1='''
    ge += clip(s, gmin, gmax)
    Apre += dApre*(1-crr)*2
    c = clip(c + mode * Apost, -gmax/2, gmax/2)
    s = clip(s, gmin, gmax)
'''

#STDP rule post
post='''
    Apost += dApost*(1-crr)*2
    c = clip(c + mode * Apre, -gmax/2, gmax/2)
    s = clip(s, gmin, gmax)
'''

#spike generater -> G (pre)
sgpre = '''
    v += w*50*mV
    rfr = 2*interval*(tempest == 0)*ms
    tempest += (c_stnm*((tempest < c_stnm-1)-0.5)-(c_stnm/2-1))
'''

#dopamine -> exc_s (pre)

repre = '''
    mode_pre = 2*(prefer_pre-0.5)
    d_post = clip(d_post + dopa_pre*mode_pre,-0.3,0.3)
    nrt_pre = (1-crr_pre)
    crr_post = crr_pre
'''

#G -> dopamine (pre)
de1pre = '''
    sp_post += int(by>0)
    nrt_pre = nrt_post*1
    prefer1 += int(by==1)
    prefer = 0.5+ (0.5*(prefer1 > 0))
'''

#input -> dopamine (pre)
de2pre = '''
    crr_post = clip(crr_post + ((fstsp > 0.5)-0.5)*(counter == 0)/5,0.5,1)
    fstsp += (-fstsp + 0.5)*(counter == 0)
    flag += (-flag)*(counter == 0)
    phase_post = w
    counter += 1 - (counter+1)*int(counter == c_stnm -1)
    prefer = (prefer-0.5)*int(counter != 1)+0.5
    prefer1 = prefer1*int(counter != 1)
    dopa_post = epsilon_dopa
    count_post += 1
'''

#input -> dopamine (post)
de2post = '''
    fstsp += (-fstsp + int(counter < 21)*int(counter>0))*(1-flag)
    flag = 1
'''

#sclc eq
scpre ='''
    v_post = 0.01
'''


start_scope()

#excitatory neurons
G = NeuronGroup(N, eqs, threshold='v>vt', reset='v = vr', refractory='rfr', method='milstein')
G.v = "5*rand()*mV+El"
G.x = nrnx*neuron_spacing
G.y = nrny*neuron_spacing
G.dem = 0
G.sup = 0
G.nrt = 1

exc_g = G

#designing external stimuli 
c_stnm = 50  #the number of consuctive stimulus
stnm = int(epoch/(interval))*c_stnm
input_indices = zeros(stnm)
input_times = np.array([arange(base,base+c_stnm*5,5) for base in arange(10,stnm*interval/c_stnm,interval)]).ravel()
input = SpikeGeneratorGroup(1, input_indices, input_times*ms)

#pipe from external stimulus to excitatory neurons
synapse = Synapses(input, G, model='''w:1
                                      tempest : 1''',on_pre=sgpre)
synapse.connect(i=0, j=0)
synapse.w = [1]
synapse.tempest = 1

ss1 = np.ones(len(ii1))*7e-2
ss1[(((np.abs(nrnx[jj1]-nrny[jj1])+np.abs(nrnx[jj1]+nrny[jj1]-6))==4)*((np.abs(nrnx[ii1]-nrny[ii1])+np.abs(nrnx[ii1]+nrny[ii1]-6))==4))] = 0.24

for i in range(len(ii1)):
    if (nrnx[jj1[i]] < nrny[jj1[i]] and nrny[jj1[i]] < 6-nrnx[jj1[i]]) or (nrnx[ii1[i]] < nrny[ii1[i]] and nrny[ii1[i]] < 6-nrnx[ii1[i]]):
        ss1[i] = 7e-2

#synapses among excitory neurons
exc_s = Synapses(exc_g, G, model=smodel,on_pre=pre1,on_post=post,delay=2*ms,method="euler")
exc_s.connect(i=ii1,j=jj1)
exc_s.d = 0
exc_crr = 0.5
exc_s.mode = 0.3  
exc_s.s = ss1

    
#clock
cmaster = NeuronGroup(1,'''dv/dt = 1/clcinterval : 1''', threshold = 'v > 1', reset = '''v = 0''',method="euler")
cmaster.v = 0

clc = NeuronGroup(N, ceqs, threshold='v > 1', reset=rst, refractory="refac",method='euler')
clc.x = nrnx*neuron_spacing
clc.y = nrny*neuron_spacing
clc.v = 0.01

cint = Synapses(clc, clc, model='''bcnt2 : 1''',on_pre = cpre, delay = clcinterval,method="euler")
cint.connect(i=ii1,j=jj1)
sclc = Synapses(cmaster,clc,model = '''''', on_pre = scpre)
sclc.connect(p=1)

#synapse from clock to other neurons
sups = Synapses(clc, G, model='''''',on_pre="""sup_post = sup_pre
                                               dem_post = dem_pre""", delay=1*ms, method="euler")
sups.connect(j = 'i')

#pipe from external stimulus to clock
syn2 = Synapses(input, clc, model='''tempest : 1
                                     sphase : 1
                                     initial : 1
                                     counter : 1''', on_pre = s2model, delay = 10*ms)
syn2.connect(i=[0 for i in range(Ne)], j=range(Ne))
syn2.tempest = 1
syn2.initial[[0,1]] = [1,2]
stoc = Synapses(input,clc,model = '''ccnt : 1''', on_pre = '''bcnt_post -= bcnt_post*(ccnt==0)
                                                              ccnt += 1 - c_stnm*(ccnt==(c_stnm-1))''')
stoc.connect(p=1)


#the definition of global inhibitory neuron
glob = NeuronGroup(1, geqs, threshold = "gcl>=1",reset = "gcl=0", method='euler')
glob.sp = 0

#synapses from global inhibitory neuron to excitatory neuron
sglb = Synapses(glob, G, on_pre = gpre, on_post="sp_pre += 1", delay = 1*ms, method="euler")
sglb.connect()

#global reward signal
dopamine = NeuronGroup(1, deqs, threshold = "sp>0.8",reset="sp=0",method="euler")
dopamine.mode = 0
dopamine.count = 0
dopamine.nrt = 1
dopamine.crr = 0.5
detecter = Synapses(G,dopamine,model='''by : 1''', on_pre = de1pre, method='euler')  
detecter.connect(i=range(N),j = [0 for i in range(N)])
detecter.by[target] = [1]

detecter2 = Synapses(input,dopamine,model='''w :1
                                             counter : 1
                                             fstsp : 1
                                             flag : 1''',on_pre=de2pre, on_post = de2post, method='euler')      
detecter2.connect(i=0, j=0)
detecter2.w = 1

#pipe from global reward signal to each excitatory synapse
reward = Synapses(dopamine, exc_s, model='''''', on_pre=repre, delay=100*ms, method='euler')
reward.connect(p=1)

weighte_init = copy.deepcopy(array(exc_s.s))


M = SpikeMonitor(G)
Mdopa = StateMonitor(dopamine, ['sp', 'crr','prefer','mode'], record=[0])
Mgl2 = StateMonitor(exc_s, ['d'], record=[0])
run(simulation_duration,report=ProgressBar(), report_period=1*second)


if np.nan not in array(G.v):
    with open("./preserve/pthrecsetup_nobl{}.pkl".format(sys.argv[1]) ,mode='wb') as f:
        pickle.dump(ii1,f)
        pickle.dump(jj1,f)
        pickle.dump(nrnx,f)
        pickle.dump(nrny,f)
        pickle.dump(input_indices,f)
        pickle.dump(input_times,f)


    with open("./preserve/pthrecresult_nobl{}.pkl".format(sys.argv[1]) ,mode='wb') as f:
        pickle.dump(array(exc_s.s),f)
        pickle.dump(weighte_init,f)
        pickle.dump(list(M.t),f)
        pickle.dump(list(M.i),f)
        pickle.dump(Mdopa.prefer,f)
        pickle.dump(Mdopa.crr,f)
        pickle.dump(Mgl2.d,f)
