# Supplementary material for: Learning poly-synaptic paths with traveling waves
Source: PLoS Comput Biol. 2021 Feb 9;17(2):e1008700. doi: 10.1371/journal.pcbi.1008700 (PMC7928500; doi:10.1371/journal.pcbi.1008700)
Supplement: S1 File — (GZ) [file pcbi.1008700.s004.gz › Source/Task3/README]

<Python Library Requirement>

brian2


#Main experiment

master file: implement.py  - start calculation with parallel computing 

wave+Dt:  ff_xor_nobl.py
wave only: ff_xor_nowvbl.py
Dt only:  ff_xor_nostbl.py
conventional: ff_xor_org.py


###Output file

- rnxrsetup_xxxxx.pkl
ii1: An array of neuron index of pre-sinaptic neurons
jj1: An array of neuron index of post-sinaptic neurons
nrnx: An array of X-axis positions in order of the neuron index
nrny: An array of Y-axis positions in order of the neuron index
input_indices: An array of neuron index at external stimuli
input_times: An array of external input timing

- rnxrresult_xxxxx.pkl
exc_s.s: An array of synaptic weights at the last state
weighte_init: An array of synaptic weights at the initial setting
Mdopa.prefer: the value of correct (= 1) or wrong (= 0) at each trial.
Mdopa.crr: the value of 1-Novelty


#Analysis

analysis file: analysis.py


###Output file

- rn14_sum.pkl  
allprefer: successful rate
